# Supplementary material for: Annals of Education: Teaching Climate Change and Global Public Health
Source: Int J Environ Res Public Health. 2023 Dec 27;21(1):41. doi: 10.3390/ijerph21010041 (PMC10815579; doi:10.3390/ijerph21010041)
Supplement: Supplementary file 1 [file ijerph-21-00041-s001.zip]

Archive with 1 entries (1 files):
- ijerph-2732166-supplementary.pdf
